# Supplementary material for: Effects of exogenous calcium on the drought response of the tea plant (Camellia sinensis (L.) Kuntze)
Source: PeerJ. 2022 Aug 29;10:e13997. doi: 10.7717/peerj.13997 (PMC9435517; doi:10.7717/peerj.13997)
Supplement: Supplemental Information 3 — Experimental measurements for the treated and control plants (pH, water, sugar, amino acid and cation content shown in Figures 1 and 2). [file peerj-10-13997-s003.xlsx]

## Sheet: Fig1
Electrolyte leakage, %	No drought	Control	3.7
Electrolyte leakage, %	No drought	Control	4
Electrolyte leakage, %	No drought	Control	3.9
Electrolyte leakage, %	No drought	Ca	4.2
Electrolyte leakage, %	No drought	Ca	3.9
Electrolyte leakage, %	No drought	Ca	4.2
Electrolyte leakage, %	Drought	Control	12.1
Electrolyte leakage, %	Drought	Control	12.34
Electrolyte leakage, %	Drought	Control	12
Electrolyte leakage, %	Drought	Ca	5.2
Electrolyte leakage, %	Drought	Ca	5
Electrolyte leakage, %	Drought	Ca	4.9
Water content %	No drought	Control	78.765
Water content %	No drought	Control	76.553
Water content %	No drought	Control	76.963
Water content %	No drought	Ca	77.1
Water content %	No drought	Ca	74.843
Water content %	No drought	Ca	76.012
Water content %	Drought	Control	72.012
Water content %	Drought	Control	71.684
Water content %	Drought	Control	73.165
Water content %	Drought	Ca	70.435
Water content %	Drought	Ca	71.982
Water content %	Drought	Ca	71.359
рН	No drought	Control	5.9571
рН	No drought	Control	5.9602
рН	No drought	Control	5.9621
рН	No drought	Ca	5.9652
рН	No drought	Ca	5.9591
рН	No drought	Ca	5.9601
рН	Drought	Control	6.0389
рН	Drought	Control	6.0394
рН	Drought	Control	6.0422
рН	Drought	Ca	6.0722
рН	Drought	Ca	6.0693
рН	Drought	Ca	6.0645

## Sheet: Fig2
Sugars, mg/g dry leaf	Fructose	No drought	Control		11.2
Sugars, mg/g dry leaf	Fructose	No drought	Control		10.21
Sugars, mg/g dry leaf	Fructose	No drought	Control		8.81
Sugars, mg/g dry leaf	Fructose	No drought	Ca		13.4
Sugars, mg/g dry leaf	Fructose	No drought	Ca		13.21
Sugars, mg/g dry leaf	Fructose	No drought	Ca		10.52
Sugars, mg/g dry leaf	Fructose	Drought	Control	0.674107	7.55
Sugars, mg/g dry leaf	Fructose	Drought	Control	0.566112	5.78
Sugars, mg/g dry leaf	Fructose	Drought	Control	0.795687	7.01
Sugars, mg/g dry leaf	Fructose	Drought	Ca	0.897015	12.02
Sugars, mg/g dry leaf	Fructose	Drought	Ca	0.718395	9.49
Sugars, mg/g dry leaf	Fructose	Drought	Ca	0.923954	9.72
Sugars, mg/g dry leaf	Glucose	No drought	Control		7.62
Sugars, mg/g dry leaf	Glucose	No drought	Control		6.89
Sugars, mg/g dry leaf	Glucose	No drought	Control		7.92
Sugars, mg/g dry leaf	Glucose	No drought	Ca		9.23
Sugars, mg/g dry leaf	Glucose	No drought	Ca		10.61
Sugars, mg/g dry leaf	Glucose	No drought	Ca		9.99
Sugars, mg/g dry leaf	Glucose	Drought	Control	0.65748	5.01
Sugars, mg/g dry leaf	Glucose	Drought	Control	0.660377	4.55
Sugars, mg/g dry leaf	Glucose	Drought	Control	0.751263	5.95
Sugars, mg/g dry leaf	Glucose	Drought	Ca	0.748646	6.91
Sugars, mg/g dry leaf	Glucose	Drought	Ca	0.655042	6.95
Sugars, mg/g dry leaf	Glucose	Drought	Ca	0.851852	8.51
Cations mkg/g dry leaf	Na	No drought	Control		552.1			Fructose	Control	0.674107
Cations mkg/g dry leaf	Na	No drought	Control		454.3			Fructose	Control	0.566112
Cations mkg/g dry leaf	Na	No drought	Control		512.3			Fructose	Control	0.795687
Cations mkg/g dry leaf	Na	No drought	Ca		350.1			Fructose	Ca	0.897015
Cations mkg/g dry leaf	Na	No drought	Ca		328.3			Fructose	Ca	0.718395
Cations mkg/g dry leaf	Na	No drought	Ca		397.6			Fructose	Ca	0.923954
Cations mkg/g dry leaf	Na	Drought	Control	0.343235	189.5			Glucose	Control	0.65748
Cations mkg/g dry leaf	Na	Drought	Control	0.467532	212.4			Glucose	Control	0.660377
Cations mkg/g dry leaf	Na	Drought	Control	0.351747	180.2			Glucose	Control	0.751263
Cations mkg/g dry leaf	Na	Drought	Ca	0.757498	265.2			Glucose	Ca	0.748646
Cations mkg/g dry leaf	Na	Drought	Ca	0.919586	301.9			Glucose	Ca	0.655042
Cations mkg/g dry leaf	Na	Drought	Ca	0.816147	324.5			Glucose	Ca	0.851852
Cations mkg/g dry leaf	Mg	No drought	Control		469.1			Na	Control	0.343235
Cations mkg/g dry leaf	Mg	No drought	Control		522.1			Na	Control	0.467532
Cations mkg/g dry leaf	Mg	No drought	Control		432.2			Na	Control	0.351747
Cations mkg/g dry leaf	Mg	No drought	Ca		478.9			Na	Ca	0.757498
Cations mkg/g dry leaf	Mg	No drought	Ca		537.5			Na	Ca	0.919586
Cations mkg/g dry leaf	Mg	No drought	Ca		568.4			Na	Ca	0.816147
Cations mkg/g dry leaf	Mg	Drought	Control	0.730761	342.8			Mg	Control	0.730761
Cations mkg/g dry leaf	Mg	Drought	Control	0.789312	412.1			Mg	Control	0.789312
Cations mkg/g dry leaf	Mg	Drought	Control	0.811199	350.6			Mg	Control	0.811199
Cations mkg/g dry leaf	Mg	Drought	Ca	1.57924	756.3			Mg	Ca	1.57924
Cations mkg/g dry leaf	Mg	Drought	Ca	1.19479	642.2			Mg	Ca	1.19479
Cations mkg/g dry leaf	Mg	Drought	Ca	1.23522	702.1			Mg	Ca	1.23522
Cations mkg/g dry leaf	Calcium	No drought	Control		183.6
Cations mkg/g dry leaf	Calcium	No drought	Control		224.4
Cations mkg/g dry leaf	Calcium	No drought	Control		201.5
Cations mkg/g dry leaf	Calcium	No drought	Ca		220.9
Cations mkg/g dry leaf	Calcium	No drought	Ca		272.3
Cations mkg/g dry leaf	Calcium	No drought	Ca		267.3
Cations mkg/g dry leaf	Calcium	Drought	Control	0.843137	154.8			Calcium	Control	0.843137
Cations mkg/g dry leaf	Calcium	Drought	Control	0.82754	185.7			Calcium	Control	0.82754
Cations mkg/g dry leaf	Calcium	Drought	Control	0.804963	162.2			Calcium	Control	0.804963
Cations mkg/g dry leaf	Calcium	Drought	Ca	1.71526	378.9			Calcium	Ca	1.71526
Cations mkg/g dry leaf	Calcium	Drought	Ca	1.43996	392.1			Calcium	Ca	1.43996
Cations mkg/g dry leaf	Calcium	Drought	Ca	1.58661	424.1			Calcium	Ca	1.58661
Amino acids ratio drought/no drought	Met	Drought	Control	0.13	0.13			Met	Control	0.13
Amino acids ratio drought/no drought	Met	Drought	Control	0.14	0.14			Met	Control	0.14
Amino acids ratio drought/no drought	Met	Drought	Control	0.17	0.17			Met	Control	0.17
Amino acids ratio drought/no drought	Met	Drought	Ca	3.42	3.42			Met	Ca	3.42
Amino acids ratio drought/no drought	Met	Drought	Ca	2.89	2.89			Met	Ca	2.89
Amino acids ratio drought/no drought	Met	Drought	Ca	2.46	2.46			Met	Ca	2.46
Amino acids ratio drought/no drought	Val	Drought	Control	0.59	0.59			Val	Control	0.59
Amino acids ratio drought/no drought	Val	Drought	Control	0.81	0.81			Val	Control	0.81
Amino acids ratio drought/no drought	Val	Drought	Control	0.58	0.58			Val	Control	0.58
Amino acids ratio drought/no drought	Val	Drought	Ca	1.98	1.98			Val	Ca	1.98
Amino acids ratio drought/no drought	Val	Drought	Ca	2.2	2.2			Val	Ca	2.2
Amino acids ratio drought/no drought	Val	Drought	Ca	2.82	2.82			Val	Ca	2.82
Amino acids ratio drought/no drought	Tyr	Drought	Control	0	0			Tyr	Control	0
Amino acids ratio drought/no drought	Tyr	Drought	Control	0.02	0.02			Tyr	Control	0.02
Amino acids ratio drought/no drought	Tyr	Drought	Control	0.01	0.01			Tyr	Control	0.01
Amino acids ratio drought/no drought	Tyr	Drought	Ca	0.99	0.99			Tyr	Ca	0.99
Amino acids ratio drought/no drought	Tyr	Drought	Ca	1.32	1.32			Tyr	Ca	1.32
Amino acids ratio drought/no drought	Tyr	Drought	Ca	1.21	1.21			Tyr	Ca	1.21
Amino acids ratio drought/no drought	Ala	Drought	Control	0.78	0.78			Ala	Control	0.78
Amino acids ratio drought/no drought	Ala	Drought	Control	1	1			Ala	Control	1
Amino acids ratio drought/no drought	Ala	Drought	Control	1.15	1.15			Ala	Control	1.15
Amino acids ratio drought/no drought	Ala	Drought	Ca	0.99	0.99			Ala	Ca	0.99
Amino acids ratio drought/no drought	Ala	Drought	Ca	1.11	1.11			Ala	Ca	1.11
Amino acids ratio drought/no drought	Ala	Drought	Ca	1.54	1.54			Ala	Ca	1.54
Amino acids ratio drought/no drought	Thre	Drought	Control	0.65	0.65			Thre	Control	0.65
Amino acids ratio drought/no drought	Thre	Drought	Control	0.92	0.92			Thre	Control	0.92
Amino acids ratio drought/no drought	Thre	Drought	Control	0.91	0.91			Thre	Control	0.91
Amino acids ratio drought/no drought	Thre	Drought	Ca	0.88	0.88			Thre	Ca	0.88
Amino acids ratio drought/no drought	Thre	Drought	Ca	1.09	1.09			Thre	Ca	1.09
Amino acids ratio drought/no drought	Thre	Drought	Ca	1.11	1.11			Thre	Ca	1.11
Amino acids ratio drought/no drought	Phen	Drought	Control	0	0			Phen	Control	0
Amino acids ratio drought/no drought	Phen	Drought	Control	0.02	0.02			Phen	Control	0.02
Amino acids ratio drought/no drought	Phen	Drought	Control	0.01	0.01			Phen	Control	0.01
Amino acids ratio drought/no drought	Phen	Drought	Ca	0.13	0.13			Phen	Ca	0.13
Amino acids ratio drought/no drought	Phen	Drought	Ca	0.19	0.19			Phen	Ca	0.19
Amino acids ratio drought/no drought	Phen	Drought	Ca	0.15	0.15			Phen	Ca	0.15
Amino acids ratio drought/no drought	Arg	Drought	Control	0.52	0.52			Arg	Control	0.52
Amino acids ratio drought/no drought	Arg	Drought	Control	0.63	0.63			Arg	Control	0.63
Amino acids ratio drought/no drought	Arg	Drought	Control	0.75	0.75			Arg	Control	0.75
Amino acids ratio drought/no drought	Arg	Drought	Ca	0.55	0.55			Arg	Ca	0.55
Amino acids ratio drought/no drought	Arg	Drought	Ca	0.67	0.67			Arg	Ca	0.67
Amino acids ratio drought/no drought	Arg	Drought	Ca	0.73	0.73			Arg	Ca	0.73
Amino acids ratio drought/no drought	Leu	Drought	Control	0.51	0.51			Leu	Control	0.51
Amino acids ratio drought/no drought	Leu	Drought	Control	0.43	0.43			Leu	Control	0.43
Amino acids ratio drought/no drought	Leu	Drought	Control	0.64	0.64			Leu	Control	0.64
Amino acids ratio drought/no drought	Leu	Drought	Ca	0.37	0.37			Leu	Ca	0.37
Amino acids ratio drought/no drought	Leu	Drought	Ca	0.52	0.52			Leu	Ca	0.52
Amino acids ratio drought/no drought	Leu	Drought	Ca	0.4	0.4			Leu	Ca	0.4
Amino acids ratio drought/no drought	Pro	Drought	Control	0.81	0.81			Pro	Control	0.81
Amino acids ratio drought/no drought	Pro	Drought	Control	1.14	1.14			Pro	Control	1.14
Amino acids ratio drought/no drought	Pro	Drought	Control	0.89	0.89			Pro	Control	0.89
Amino acids ratio drought/no drought	Pro	Drought	Ca	0.77	0.77			Pro	Ca	0.77
Amino acids ratio drought/no drought	Pro	Drought	Ca	0.95	0.95			Pro	Ca	0.95
Amino acids ratio drought/no drought	Pro	Drought	Ca	0.93	0.93			Pro	Ca	0.93
Amino acids ratio drought/no drought	Ser	Drought	Control	1.25	1.25			Ser	Control	1.25
Amino acids ratio drought/no drought	Ser	Drought	Control	0.88	0.88			Ser	Control	0.88
Amino acids ratio drought/no drought	Ser	Drought	Control	0.93	0.93			Ser	Control	0.93
Amino acids ratio drought/no drought	Ser	Drought	Ca	0.96	0.96			Ser	Ca	0.96
Amino acids ratio drought/no drought	Ser	Drought	Ca	1.36	1.36			Ser	Ca	1.36
Amino acids ratio drought/no drought	Ser	Drought	Ca	1	1			Ser	Ca	1
Amino acids ratio drought/no drought	Gly	Drought	Control	2.22	2.22			Gly	Control	2.22
Amino acids ratio drought/no drought	Gly	Drought	Control	2.01	2.01			Gly	Control	2.01
Amino acids ratio drought/no drought	Gly	Drought	Control	1.85	1.85			Gly	Control	1.85
Amino acids ratio drought/no drought	Gly	Drought	Ca	1.19	1.19			Gly	Ca	1.19
Amino acids ratio drought/no drought	Gly	Drought	Ca	1.24	1.24			Gly	Ca	1.24
Amino acids ratio drought/no drought	Gly	Drought	Ca	1.45	1.45			Gly	Ca	1.45
Organic acids, mg/g dry leaf	tartaric acid	No drought	Control		0.2			tartaric acid	Control
Organic acids, mg/g dry leaf	tartaric acid	No drought	Control		0.19			tartaric acid	Control
Organic acids, mg/g dry leaf	tartaric acid	No drought	Control		0.16			tartaric acid	Control
Organic acids, mg/g dry leaf	tartaric acid	No drought	Са		0.16			tartaric acid	Са
Organic acids, mg/g dry leaf	tartaric acid	No drought	Са		0.18			tartaric acid	Са
Organic acids, mg/g dry leaf	tartaric acid	No drought	Са		0.17			tartaric acid	Са
Organic acids, mg/g dry leaf	tartaric acid	Drought	Control	1.25	0.25			tartaric acid	Control	1.25
Organic acids, mg/g dry leaf	tartaric acid	Drought	Control	1.10526	0.21			tartaric acid	Control	1.10526
Organic acids, mg/g dry leaf	tartaric acid	Drought	Control	1.9375	0.31			tartaric acid	Control	1.9375
Organic acids, mg/g dry leaf	tartaric acid	Drought	Са	1.25	0.2			tartaric acid	Са	1.25
Organic acids, mg/g dry leaf	tartaric acid	Drought	Са	0.833333	0.15			tartaric acid	Са	0.833333
Organic acids, mg/g dry leaf	tartaric acid	Drought	Са	0.705882	0.12			tartaric acid	Са	0.705882
Organic acids, mg/g dry leaf	malic acid	No drought	Control		6.53			malic acid	Control
Organic acids, mg/g dry leaf	malic acid	No drought	Control		6.62			malic acid	Control
Organic acids, mg/g dry leaf	malic acid	No drought	Control		7.55			malic acid	Control
Organic acids, mg/g dry leaf	malic acid	No drought	Са		3.92			malic acid	Са
Organic acids, mg/g dry leaf	malic acid	No drought	Са		4.13			malic acid	Са
Organic acids, mg/g dry leaf	malic acid	No drought	Са		4.61			malic acid	Са
Organic acids, mg/g dry leaf	malic acid	Drought	Control	0.356815	2.33			malic acid	Control	0.356815
Organic acids, mg/g dry leaf	malic acid	Drought	Control	0.379154	2.51			malic acid	Control	0.379154
Organic acids, mg/g dry leaf	malic acid	Drought	Control	0.382781	2.89			malic acid	Control	0.382781
Organic acids, mg/g dry leaf	malic acid	Drought	Са	0.936224	3.67			malic acid	Са	0.936224
Organic acids, mg/g dry leaf	malic acid	Drought	Са	0.970944	4.01			malic acid	Са	0.970944
Organic acids, mg/g dry leaf	malic acid	Drought	Са	0.982646	4.53			malic acid	Са	0.982646
Organic acids, mg/g dry leaf	succinic acid	No drought	Control		0.47			succinic acid	Control
Organic acids, mg/g dry leaf	succinic acid	No drought	Control		0.58			succinic acid	Control
Organic acids, mg/g dry leaf	succinic acid	No drought	Control		0.55			succinic acid	Control
Organic acids, mg/g dry leaf	succinic acid	No drought	Са		0.29			succinic acid	Са
Organic acids, mg/g dry leaf	succinic acid	No drought	Са		0.3			succinic acid	Са
Organic acids, mg/g dry leaf	succinic acid	No drought	Са		0.34			succinic acid	Са
Organic acids, mg/g dry leaf	succinic acid	Drought	Control	0.0638298	0.03			succinic acid	Control	0.0638298
Organic acids, mg/g dry leaf	succinic acid	Drought	Control	0.0517241	0.03			succinic acid	Control	0.0517241
Organic acids, mg/g dry leaf	succinic acid	Drought	Control	0.0545455	0.03			succinic acid	Control	0.0545455
Organic acids, mg/g dry leaf	succinic acid	Drought	Са	1.06897	0.31			succinic acid	Са	1.06897
Organic acids, mg/g dry leaf	succinic acid	Drought	Са	1.16667	0.35			succinic acid	Са	1.16667
Organic acids, mg/g dry leaf	succinic acid	Drought	Са	0.852941	0.29			succinic acid	Са	0.852941
Organic acids, mg/g dry leaf	citric acid	No drought	Control		3.87			citric acid	Control
Organic acids, mg/g dry leaf	citric acid	No drought	Control		4.51			citric acid	Control
Organic acids, mg/g dry leaf	citric acid	No drought	Control		4.02			citric acid	Control
Organic acids, mg/g dry leaf	citric acid	No drought	Са		3.52			citric acid	Са
Organic acids, mg/g dry leaf	citric acid	No drought	Са		4.24			citric acid	Са
Organic acids, mg/g dry leaf	citric acid	No drought	Са		3.85			citric acid	Са
Organic acids, mg/g dry leaf	citric acid	Drought	Control	0.328165	1.27			citric acid	Control	0.328165
Organic acids, mg/g dry leaf	citric acid	Drought	Control	0.363636	1.64			citric acid	Control	0.363636
Organic acids, mg/g dry leaf	citric acid	Drought	Control	0.276119	1.11			citric acid	Control	0.276119
Organic acids, mg/g dry leaf	citric acid	Drought	Са	0.690341	2.43			citric acid	Са	0.690341
Organic acids, mg/g dry leaf	citric acid	Drought	Са	0.650943	2.76			citric acid	Са	0.650943
Organic acids, mg/g dry leaf	citric acid	Drought	Са	0.693506	2.67			citric acid	Са	0.693506
Organic acids, mg/g dry leaf	acetic acid	No drought	Control		0.91			acetic acid	Control
Organic acids, mg/g dry leaf	acetic acid	No drought	Control		0.99			acetic acid	Control
Organic acids, mg/g dry leaf	acetic acid	No drought	Control		1.02			acetic acid	Control
Organic acids, mg/g dry leaf	acetic acid	No drought	Са		0.77			acetic acid	Са
Organic acids, mg/g dry leaf	acetic acid	No drought	Са		0.95			acetic acid	Са
Organic acids, mg/g dry leaf	acetic acid	No drought	Са		0.81			acetic acid	Са
Organic acids, mg/g dry leaf	acetic acid	Drought	Control	0.252747	0.23			acetic acid	Control	0.252747
Organic acids, mg/g dry leaf	acetic acid	Drought	Control	0.262626	0.26			acetic acid	Control	0.262626
Organic acids, mg/g dry leaf	acetic acid	Drought	Control	0.284314	0.29			acetic acid	Control	0.284314
Organic acids, mg/g dry leaf	acetic acid	Drought	Са	0.753247	0.58			acetic acid	Са	0.753247
Organic acids, mg/g dry leaf	acetic acid	Drought	Са	0.694737	0.66			acetic acid	Са	0.694737
Organic acids, mg/g dry leaf	acetic acid	Drought	Са	0.753086	0.61			acetic acid	Са	0.753086
	bHLH102	Drought	Control	0.018928	0.018928			bHLH102	Control	0.018928
	bHLH102	Drought	Control	0.018928	0.018928			bHLH102	Control	0.018928
	bHLH102	Drought	Control	0.018928	0.018928			bHLH102	Control	0.018928
	bHLH102	Drought	Сa	0.00502498	0.00502498			bHLH102	Сa	0.00502498
	bHLH102	Drought	Сa	0.00502498	0.00502498			bHLH102	Сa	0.00502498
	bHLH102	Drought	Сa	0.00502498	0.00502498			bHLH102	Сa	0.00502498
	WRKY2	Drought	Control	0.29937	0.29937			WRKY2	Control	0.29937
	WRKY2	Drought	Control	0.29937	0.29937			WRKY2	Control	0.29937
	WRKY2	Drought	Control	0.29937	0.29937			WRKY2	Control	0.29937
	WRKY2	Drought	Сa	0.068078	0.068078			WRKY2	Сa	0.068078
	WRKY2	Drought	Сa	0.068078	0.068078			WRKY2	Сa	0.068078
	WRKY2	Drought	Сa	0.068078	0.068078			WRKY2	Сa	0.068078
	LDOX	Drought	Control	0.208772	0.208772			LDOX	Control	0.208772
	LDOX	Drought	Control	0.208772	0.208772			LDOX	Control	0.208772
	LDOX	Drought	Control	0.208772	0.208772			LDOX	Control	0.208772
	LDOX	Drought	Сa	0.117169	0.117169			LDOX	Сa	0.117169
	LDOX	Drought	Сa	0.117169	0.117169			LDOX	Сa	0.117169
	LDOX	Drought	Сa	0.117169	0.117169			LDOX	Сa	0.117169
	FLS2	Drought	Control	0.332171	0.332171			FLS2	Control	0.332171
	FLS2	Drought	Control	0.332171	0.332171			FLS2	Control	0.332171
	FLS2	Drought	Control	0.332171	0.332171			FLS2	Control	0.332171
	FLS2	Drought	Сa	0.129109	0.129109			FLS2	Сa	0.129109
	FLS2	Drought	Сa	0.129109	0.129109			FLS2	Сa	0.129109
	FLS2	Drought	Сa	0.129109	0.129109			FLS2	Сa	0.129109
	CHI	Drought	Control	0.448548	0.448548			CHI	Control	0.448548
	CHI	Drought	Control	0.448548	0.448548			CHI	Control	0.448548
	CHI	Drought	Control	0.448548	0.448548			CHI	Control	0.448548
	CHI	Drought	Сa	0.163044	0.163044			CHI	Сa	0.163044
	CHI	Drought	Сa	0.163044	0.163044			CHI	Сa	0.163044
	CHI	Drought	Сa	0.163044	0.163044			CHI	Сa	0.163044
	F3'H	Drought	Control	0.304955	0.304955			F3'H	Control	0.304955
	F3'H	Drought	Control	0.304955	0.304955			F3'H	Control	0.304955
	F3'H	Drought	Control	0.304955	0.304955			F3'H	Control	0.304955
	F3'H	Drought	Сa	0.230579	0.230579			F3'H	Сa	0.230579
	F3'H	Drought	Сa	0.230579	0.230579			F3'H	Сa	0.230579
	F3'H	Drought	Сa	0.230579	0.230579			F3'H	Сa	0.230579
	FLS	Drought	Control	0.0506486	0.0506486			FLS	Control	0.0506486
	FLS	Drought	Control	0.0506486	0.0506486			FLS	Control	0.0506486
	FLS	Drought	Control	0.0506486	0.0506486			FLS	Control	0.0506486
	FLS	Drought	Сa	0.121021	0.121021			FLS	Сa	0.121021
	FLS	Drought	Сa	0.121021	0.121021			FLS	Сa	0.121021
	FLS	Drought	Сa	0.121021	0.121021			FLS	Сa	0.121021
	WRKY42	Drought	Control	0.0537845	0.0537845			WRKY42	Control	0.0537845
	WRKY42	Drought	Control	0.0537845	0.0537845			WRKY42	Control	0.0537845
	WRKY42	Drought	Control	0.0537845	0.0537845			WRKY42	Control	0.0537845
	WRKY42	Drought	Сa	0.130308	0.130308			WRKY42	Сa	0.130308
	WRKY42	Drought	Сa	0.130308	0.130308			WRKY42	Сa	0.130308
	WRKY42	Drought	Сa	0.130308	0.130308			WRKY42	Сa	0.130308
	F3H	Drought	Control	0.205898	0.205898			F3H	Control	0.205898
	F3H	Drought	Control	0.205898	0.205898			F3H	Control	0.205898
	F3H	Drought	Control	0.205898	0.205898			F3H	Control	0.205898
	F3H	Drought	Сa	0.265478	0.265478			F3H	Сa	0.265478
	F3H	Drought	Сa	0.265478	0.265478			F3H	Сa	0.265478
	F3H	Drought	Сa	0.265478	0.265478			F3H	Сa	0.265478
	LOX6	Drought	Control	1.64718	1.64718			LOX6	Control	1.64718
	LOX6	Drought	Control	1.64718	1.64718			LOX6	Control	1.64718
	LOX6	Drought	Control	1.64718	1.64718			LOX6	Control	1.64718
	LOX6	Drought	Сa	0.276114	0.276114			LOX6	Сa	0.276114
	LOX6	Drought	Сa	0.276114	0.276114			LOX6	Сa	0.276114
	LOX6	Drought	Сa	0.276114	0.276114			LOX6	Сa	0.276114
	BAM	Drought	Control	1.97703	1.97703			BAM	Control	1.97703
	BAM	Drought	Control	1.97703	1.97703			BAM	Control	1.97703
	BAM	Drought	Control	1.97703	1.97703			BAM	Control	1.97703
	BAM	Drought	Сa	0.681444	0.681444			BAM	Сa	0.681444
	BAM	Drought	Сa	0.681444	0.681444			BAM	Сa	0.681444
	BAM	Drought	Сa	0.681444	0.681444			BAM	Сa	0.681444
	SWEET2	Drought	Control	3.81937	3.81937			SWEET2	Control	3.81937
	SWEET2	Drought	Control	3.81937	3.81937			SWEET2	Control	3.81937
	SWEET2	Drought	Control	3.81937	3.81937			SWEET2	Control	3.81937
	SWEET2	Drought	Сa	0.959264	0.959264			SWEET2	Сa	0.959264
	SWEET2	Drought	Сa	0.959264	0.959264			SWEET2	Сa	0.959264
	SWEET2	Drought	Сa	0.959264	0.959264			SWEET2	Сa	0.959264
	GS	Drought	Control	1.75727	1.75727			GS	Control	1.75727
	GS	Drought	Control	1.75727	1.75727			GS	Control	1.75727
	GS	Drought	Control	1.75727	1.75727			GS	Control	1.75727
	GS	Drought	Сa	0.981686	0.981686			GS	Сa	0.981686
	GS	Drought	Сa	0.981686	0.981686			GS	Сa	0.981686
	GS	Drought	Сa	0.981686	0.981686			GS	Сa	0.981686
	CRK45	Drought	Control	2.65737	2.65737			CRK45	Control	2.65737
	CRK45	Drought	Control	2.65737	2.65737			CRK45	Control	2.65737
	CRK45	Drought	Control	2.65737	2.65737			CRK45	Control	2.65737
	CRK45	Drought	Сa	1.4406	1.4406			CRK45	Сa	1.4406
	CRK45	Drought	Сa	1.4406	1.4406			CRK45	Сa	1.4406
	CRK45	Drought	Сa	1.4406	1.4406			CRK45	Сa	1.4406
	NAC26	Drought	Control	2.60268	2.60268			NAC26	Control	2.60268
	NAC26	Drought	Control	2.60268	2.60268			NAC26	Control	2.60268
	NAC26	Drought	Control	2.60268	2.60268			NAC26	Control	2.60268
	NAC26	Drought	Сa	1.54399	1.54399			NAC26	Сa	1.54399
	NAC26	Drought	Сa	1.54399	1.54399			NAC26	Сa	1.54399
	NAC26	Drought	Сa	1.54399	1.54399			NAC26	Сa	1.54399
	DHN2	Drought	Control	6.46806	6.46806			DHN2	Control	6.46806
	DHN2	Drought	Control	6.46806	6.46806			DHN2	Control	6.46806
	DHN2	Drought	Control	6.46806	6.46806			DHN2	Control	6.46806
	DHN2	Drought	Сa	2.44528	2.44528			DHN2	Сa	2.44528
	DHN2	Drought	Сa	2.44528	2.44528			DHN2	Сa	2.44528
	DHN2	Drought	Сa	2.44528	2.44528			DHN2	Сa	2.44528
	GOLS3	Drought	Control	4.23785	4.23785			GOLS3	Control	4.23785
	GOLS3	Drought	Control	4.23785	4.23785			GOLS3	Control	4.23785
	GOLS3	Drought	Control	4.23785	4.23785			GOLS3	Control	4.23785
	GOLS3	Drought	Сa	3.92674	3.92674			GOLS3	Сa	3.92674
	GOLS3	Drought	Сa	3.92674	3.92674			GOLS3	Сa	3.92674
	GOLS3	Drought	Сa	3.92674	3.92674			GOLS3	Сa	3.92674
	ADC	Drought	Control	1.57644	1.57644			ADC	Control	1.57644
	ADC	Drought	Control	1.57644	1.57644			ADC	Control	1.57644
	ADC	Drought	Control	1.57644	1.57644			ADC	Control	1.57644
	ADC	Drought	Сa	1.7411	1.7411			ADC	Сa	1.7411
	ADC	Drought	Сa	1.7411	1.7411			ADC	Сa	1.7411
	ADC	Drought	Сa	1.7411	1.7411			ADC	Сa	1.7411
	DREB26	Drought	Control	1.24833	1.24833			DREB26	Control	1.24833
	DREB26	Drought	Control	1.24833	1.24833			DREB26	Control	1.24833
	DREB26	Drought	Control	1.24833	1.24833			DREB26	Control	1.24833
	DREB26	Drought	Сa	1.78592	1.78592			DREB26	Сa	1.78592
	DREB26	Drought	Сa	1.78592	1.78592			DREB26	Сa	1.78592
	DREB26	Drought	Сa	1.78592	1.78592			DREB26	Сa	1.78592
	TPS11	Drought	Control	2.08012	2.08012			TPS11	Control	2.08012
	TPS11	Drought	Control	2.08012	2.08012			TPS11	Control	2.08012
	TPS11	Drought	Control	2.08012	2.08012			TPS11	Control	2.08012
	TPS11	Drought	Сa	2.54912	2.54912			TPS11	Сa	2.54912
	TPS11	Drought	Сa	2.54912	2.54912			TPS11	Сa	2.54912
	TPS11	Drought	Сa	2.54912	2.54912			TPS11	Сa	2.54912
	RHL41	Drought	Control	3.55537	3.55537			RHL41	Control	3.55537
	RHL41	Drought	Control	3.55537	3.55537			RHL41	Control	3.55537
	RHL41	Drought	Control	3.55537	3.55537			RHL41	Control	3.55537
	RHL41	Drought	Сa	10.5317	10.5317			RHL41	Сa	10.5317
	RHL41	Drought	Сa	10.5317	10.5317			RHL41	Сa	10.5317
	RHL41	Drought	Сa	10.5317	10.5317			RHL41	Сa	10.5317
	GOLS1	Drought	Control	13.7053	13.7053			GOLS1	Control	13.7053
	GOLS1	Drought	Control	13.7053	13.7053			GOLS1	Control	13.7053
	GOLS1	Drought	Control	13.7053	13.7053			GOLS1	Control	13.7053
	GOLS1	Drought	Сa	25.8125	25.8125			GOLS1	Сa	25.8125
	GOLS1	Drought	Сa	25.8125	25.8125			GOLS1	Сa	25.8125
	GOLS1	Drought	Сa	25.8125	25.8125			GOLS1	Сa	25.8125

## Sheet: Presence Absence coding
	XLSTAT 2016.02.28451 - Presence/Absence coding - Start time: 17.05.2022 at 14:53:30
	Data: Workbook = peerj-71738-RawData-Suppl_table2_Fig1-Fig2.xlsx / Sheet = Fig2 / Range = 'Fig2'!$D$1:$E$12 / 11 rows and 2 columns
	Presence/Absence table:
		Fructose	Fructose	Fructose	Fructose	Fructose	Fructose	Fructose	Fructose	Fructose	Fructose	Fructose	Fructose	GLUCOSE	GLUCOSE	GLUCOSE	GLUCOSE	GLUCOSE	GLUCOSE	GLUCOSE	GLUCOSE	GLUCOSE	GLUCOSE	GLUCOSE	GLUCOSE	Na	Na	Na	Na	Na	Na	Na	Na	Na	Na	Na	Na	Mg	Mg	Mg	Mg	Mg	Mg	Mg	Mg	Mg	Mg	Mg	Mg
		5.78	7.01	7.55	8.81	9.49	9.72	10.21	10.52	11.2	12.02	13.21	13.4	4.55	5.01	5.95	6.89	6.91	6.95	7.62	7.92	8.51	9.23	9.99	10.61	180.2	189.5	212.4	265.2	301.9	324.5	328.3	350.1	397.6	454.3	512.3	552.1	342.8	350.6	412.1	432.2	469.1	478.9	522.1	537.5	568.4	642.2	702.1	756.3
	Control	0	0	0	0	0	0	0	0	1	0	0	0	0	0	0	0	0	0	1	0	0	0	0	0	0	0	0	0	0	0	0	0	0	0	0	1	0	0	0	0	1	0	0	0	0	0	0	0
	Control	0	0	0	0	0	0	1	0	0	0	0	0	0	0	0	1	0	0	0	0	0	0	0	0	0	0	0	0	0	0	0	0	0	1	0	0	0	0	0	0	0	0	1	0	0	0	0	0
	Control	0	0	0	1	0	0	0	0	0	0	0	0	0	0	0	0	0	0	0	1	0	0	0	0	0	0	0	0	0	0	0	0	0	0	1	0	0	0	0	1	0	0	0	0	0	0	0	0
	Control	0	0	1	0	0	0	0	0	0	0	0	0	0	1	0	0	0	0	0	0	0	0	0	0	0	1	0	0	0	0	0	0	0	0	0	0	1	0	0	0	0	0	0	0	0	0	0	0
	Control	1	0	0	0	0	0	0	0	0	0	0	0	1	0	0	0	0	0	0	0	0	0	0	0	0	0	1	0	0	0	0	0	0	0	0	0	0	0	1	0	0	0	0	0	0	0	0	0
	Control	0	1	0	0	0	0	0	0	0	0	0	0	0	0	1	0	0	0	0	0	0	0	0	0	1	0	0	0	0	0	0	0	0	0	0	0	0	1	0	0	0	0	0	0	0	0	0	0
	Ca	0	0	0	0	0	0	0	0	0	0	0	1	0	0	0	0	0	0	0	0	0	1	0	0	0	0	0	0	0	0	0	1	0	0	0	0	0	0	0	0	0	1	0	0	0	0	0	0
	Ca	0	0	0	0	0	0	0	0	0	0	1	0	0	0	0	0	0	0	0	0	0	0	0	1	0	0	0	0	0	0	1	0	0	0	0	0	0	0	0	0	0	0	0	1	0	0	0	0
	Ca	0	0	0	0	0	0	0	1	0	0	0	0	0	0	0	0	0	0	0	0	0	0	1	0	0	0	0	0	0	0	0	0	1	0	0	0	0	0	0	0	0	0	0	0	1	0	0	0
	Ca	0	0	0	0	0	0	0	0	0	1	0	0	0	0	0	0	1	0	0	0	0	0	0	0	0	0	0	1	0	0	0	0	0	0	0	0	0	0	0	0	0	0	0	0	0	0	0	1
	Ca	0	0	0	0	1	0	0	0	0	0	0	0	0	0	0	0	0	1	0	0	0	0	0	0	0	0	0	0	1	0	0	0	0	0	0	0	0	0	0	0	0	0	0	0	0	1	0	0
	Ca	0	0	0	0	0	1	0	0	0	0	0	0	0	0	0	0	0	0	0	0	1	0	0	0	0	0	0	0	0	1	0	0	0	0	0	0	0	0	0	0	0	0	0	0	0	0	1	0
[truncated: 133 more columns]

## Sheet: Лист16
	bHLH102	Control	0.018928
	bHLH102	Control	0.018928
	bHLH102	Control	0.018928
	bHLH102	Сa	0.00502498
	bHLH102	Сa	0.00502498
	bHLH102	Сa	0.00502498
	WRKY2	Control	0.29937
	WRKY2	Control	0.29937
	WRKY2	Control	0.29937
	WRKY2	Сa	0.068078
	WRKY2	Сa	0.068078
	WRKY2	Сa	0.068078
	LDOX	Control	0.208772
	LDOX	Control	0.208772
	LDOX	Control	0.208772
	LDOX	Сa	0.117169
	LDOX	Сa	0.117169
	LDOX	Сa	0.117169
	FLS2	Control	0.332171
	FLS2	Control	0.332171
	FLS2	Control	0.332171
	FLS2	Сa	0.129109
	FLS2	Сa	0.129109
	FLS2	Сa	0.129109
	CHI	Control	0.448548
	CHI	Control	0.448548
	CHI	Control	0.448548
	CHI	Сa	0.163044
	CHI	Сa	0.163044
	CHI	Сa	0.163044
	F3'H	Control	0.304955
	F3'H	Control	0.304955
	F3'H	Control	0.304955
	F3'H	Сa	0.230579
	F3'H	Сa	0.230579
	F3'H	Сa	0.230579
	FLS	Control	0.0506486
	FLS	Control	0.0506486
	FLS	Control	0.0506486
	FLS	Сa	0.121021
	FLS	Сa	0.121021
	FLS	Сa	0.121021
	WRKY42	Control	0.0537845
	WRKY42	Control	0.0537845
	WRKY42	Control	0.0537845
	WRKY42	Сa	0.130308
	WRKY42	Сa	0.130308
	WRKY42	Сa	0.130308
	F3H	Control	0.205898
	F3H	Control	0.205898
	F3H	Control	0.205898
	F3H	Сa	0.265478
	F3H	Сa	0.265478
	F3H	Сa	0.265478
	LOX6	Control	1.64718
	LOX6	Control	1.64718
	LOX6	Control	1.64718
	LOX6	Сa	0.276114
	LOX6	Сa	0.276114
	LOX6	Сa	0.276114
	BAM	Control	1.97703
	BAM	Control	1.97703
	BAM	Control	1.97703
	BAM	Сa	0.681444
	BAM	Сa	0.681444
	BAM	Сa	0.681444
	SWEET2	Control	3.81937
	SWEET2	Control	3.81937
	SWEET2	Control	3.81937
	SWEET2	Сa	0.959264
	SWEET2	Сa	0.959264
	SWEET2	Сa	0.959264
	GS	Control	1.75727
	GS	Control	1.75727
	GS	Control	1.75727
	GS	Сa	0.981686
	GS	Сa	0.981686
	GS	Сa	0.981686
	CRK45	Control	2.65737
	CRK45	Control	2.65737
	CRK45	Control	2.65737
	CRK45	Сa	1.4406
	CRK45	Сa	1.4406
	CRK45	Сa	1.4406
	NAC26	Control	2.60268
	NAC26	Control	2.60268
	NAC26	Control	2.60268
	NAC26	Сa	1.54399
	NAC26	Сa	1.54399
	NAC26	Сa	1.54399
	DHN2	Control	6.46806
	DHN2	Control	6.46806
	DHN2	Control	6.46806
	DHN2	Сa	2.44528
	DHN2	Сa	2.44528
	DHN2	Сa	2.44528
	GOLS3	Control	4.23785
	GOLS3	Control	4.23785
	GOLS3	Control	4.23785
	GOLS3	Сa	3.92674
	GOLS3	Сa	3.92674
	GOLS3	Сa	3.92674
	ADC	Control	1.57644
	ADC	Control	1.57644
	ADC	Control	1.57644
	ADC	Сa	1.7411
	ADC	Сa	1.7411
	ADC	Сa	1.7411
	DREB26	Control	1.24833
	DREB26	Control	1.24833
	DREB26	Control	1.24833
	DREB26	Сa	1.78592
	DREB26	Сa	1.78592
	DREB26	Сa	1.78592
	TPS11	Control	2.08012
	TPS11	Control	2.08012
	TPS11	Control	2.08012
	TPS11	Сa	2.54912
	TPS11	Сa	2.54912
	TPS11	Сa	2.54912
	RHL41	Control	3.55537
	RHL41	Control	3.55537
	RHL41	Control	3.55537
	RHL41	Сa	10.5317
	RHL41	Сa	10.5317
	RHL41	Сa	10.5317
	GOLS1	Control	13.7053
	GOLS1	Control	13.7053
	GOLS1	Control	13.7053
	GOLS1	Сa	25.8125
	GOLS1	Сa	25.8125
	GOLS1	Сa	25.8125

## Sheet: ANOVA output
Electrolite leakage, %
	Analysis of variance (Y1):									Analysis of variance (Y1):
	Source	DF	Sum of squares	Mean squares	F	Pr > F				Source	DF	Sum of squares	Mean squares	F	Pr > F
	Model	1	63.6641	63.6641	8.35538	0.0160915				Model	1	75.8993	75.8993	2818.04	< 0.0001
	Error	10	76.1953	7.61953						Error	4	0.107733	0.0269333
	Corrected Total	11	139.859							Corrected Total	5	76.007
	Computed against model Y=Mean(Y)									Computed against model Y=Mean(Y)
	Model parameters (Y1):									Model parameters (Y1):
	Source	Value	Standard error	t	Pr > |t|	Lower bound (95%)	Upper bound (95%)			Source	Value	Standard error	t	Pr > |t|	Lower bound (95%)	Upper bound (95%)
	Intercept	3.98333	1.12691	3.53475	0.00540388	1.47243	6.49424			Intercept	12.1467	0.0947511	128.195	< 0.0001	11.8836	12.4097
	Q1-Drought	4.60667	1.59369	2.89057	0.0160915	1.05571	8.15763			Q1-Ca	-7.11333	0.133998	-53.0852	< 0.0001	-7.48537	-6.74129
	Q1-No drought	0	0							Q1-Control	0	0
pH
	Analysis of variance (Y1):									Analysis of variance (Y1):
	Source	DF	Sum of squares	Mean squares	F	Pr > F				Source	DF	Sum of squares	Mean squares	F	Pr > F
	Model	1	0.00121838	0.00121838	133.253	0.000321645				Model	1	0.0263859	0.0263859	204.026	< 0.0001
	Error	4	3.65733e-05	9.14333e-06						Error	10	0.00129326	0.000129326
	Corrected Total	5	0.00125495							Corrected Total	11	0.0276792
	Computed against model Y=Mean(Y)									Computed against model Y=Mean(Y)
										Model parameters (Y1):
	Model parameters (Y1):
										Source	Value	Standard error	t	Pr > |t|	Lower bound (95%)	Upper bound (95%)
	Source	Value	Standard error	t	Pr > |t|	Lower bound (95%)	Upper bound (95%)			Intercept	5.96063	0.00464267	1283.88	< 0.0001	5.95029	5.97098
	Intercept	6.06867	0.00174579	3476.18	< 0.0001	6.06382	6.07351			Q1-Drought	0.0937833	0.00656572	14.2838	< 0.0001	0.079154	0.108413
	Q1- Control	-0.0285	0.00246892	-11.5435	0.000321645	-0.0353548	-0.0216452			Q1-No drought	0	0
	Q1-Ca	0	0
Water content, %
	Analysis of variance (Y1):									Analysis of variance (Y1):
	Source	DF	Sum of squares	Mean squares	F	Pr > F				Source	DF	Sum of squares	Mean squares	F	Pr > F
	Model	1	73.0084	73.0084	58.6667	< 0.0001				Model	1	4.57691	4.57691	0.565916	0.469223
	Error	10	12.4446	1.24446						Error	10	80.8761	8.08761
	Corrected Total	11	85.453							Corrected Total	11	85.453
	Computed against model Y=Mean(Y)									Computed against model Y=Mean(Y)
	Model parameters (Y1):									Model parameters (Y1):
	Source	Value	Standard error	t	Pr > |t|	Lower bound (95%)	Upper bound (95%)			Source	Value	Standard error	t	Pr > |t|	Lower bound (95%)	Upper bound (95%)
	Intercept	76.706	0.455423	168.428	< 0.0001	75.6913	77.7207			Intercept	74.857	1.16101	64.476	< 0.0001	72.2701	77.4439
	Q1-Drought	-4.93317	0.644065	-7.65942	< 0.0001	-6.36823	-3.4981			Q1-Ca	-1.23517	1.64191	-0.752274	0.469223	-4.89357	2.42324
	Q1-No drought	0	0							Q1-Control	0	0
Fructose
	Analysis of variance (Y1):									Analysis of variance (Y1):
	Source	DF	Sum of squares	Mean squares	F	Pr > F				Source	DF	Sum of squares	Mean squares	F	Pr > F
	Model	1	26.4033	26.4033	7.39505	0.0215831				Model	1	20.7507	20.7507	5.01749	0.0490062
	Error	10	35.7041	3.57041						Error	10	41.3567	4.13567
	Corrected Total	11	62.1074							Corrected Total	11	62.1074
	Computed against model Y=Mean(Y)									Computed against model Y=Mean(Y)
	Model parameters (Y1):									Model parameters (Y1):
	Source	Value	Standard error	t	Pr > |t|	Lower bound (95%)	Upper bound (95%)			Source	Value	Standard error	t	Pr > |t|	Lower bound (95%)	Upper bound (95%)
	Intercept	11.3933	0.771406	14.7696	< 0.0001	9.67453	13.1121			Intercept	11.225	0.830228	13.5204	< 0.0001	9.37514	13.0749
	Q1- Control	-2.96667	1.09093	-2.71938	0.0215831	-5.39742	-0.535916			Q1-Drought	-2.63	1.17412	-2.23998	0.0490062	-5.2461	-0.0138987
	Q1-Ca	0	0							Q1-No drought	0	0
Glucose
	Analysis of variance (Y1):									Analysis of variance (Y1):
	Source	DF	Sum of squares	Mean squares	F	Pr > F				Source	DF	Sum of squares	Mean squares	F	Pr > F
	Model	1	16.9456	16.9456	7.89766	0.0184661				Model	1	17.232	17.232	8.13978	0.0171607
	Error	10	21.4565	2.14565						Error	10	21.1701	2.11701
	Corrected Total	11	38.4022							Corrected Total	11	38.4022
	Computed against model Y=Mean(Y)									Computed against model Y=Mean(Y)
	Model parameters (Y1):									Model parameters (Y1):
	Source	Value	Standard error	t	Pr > |t|	Lower bound (95%)	Upper bound (95%)			Source	Value	Standard error	t	Pr > |t|	Lower bound (95%)	Upper bound (95%)
	Intercept	8.7	0.598004	14.5484	< 0.0001	7.36756	10.0324			Intercept	8.71	0.594	14.6633	< 0.0001	7.38649	10.0335
	Q1- Control	-2.37667	0.845705	-2.81028	0.0184661	-4.26102	-0.492317			Q1-Drought	-2.39667	0.840042	-2.85303	0.0171607	-4.2684	-0.524936
	Q1-Ca	0	0							Q1-No drought	0	0
Na
	Analysis of variance (Y1):									Analysis of variance (Y1):
	Source	DF	Sum of squares	Mean squares	F	Pr > F				Source	DF	Sum of squares	Mean squares	F	Pr > F
	Model	1	104720	104720	17.9566	0.00172317				Model	1	1478.52	1478.52	0.0915152	0.768458
	Error	10	58318.5	5831.85						Error	10	161560	16156
	Corrected Total	11	163039							Corrected Total	11	163039
	Computed against model Y=Mean(Y)									Computed against model Y=Mean(Y)
	Model parameters (Y1):									Model parameters (Y1):
	Source	Value	Standard error	t	Pr > |t|	Lower bound (95%)	Upper bound (95%)			Source	Value	Standard error	t	Pr > |t|	Lower bound (95%)	Upper bound (95%)
	Intercept	432.45	31.1765	13.871	< 0.0001	362.984	501.916			Intercept	350.133	51.8909	6.74749	< 0.0001	234.513	465.754
	Q1-Drought	-186.833	44.0902	-4.23752	0.00172317	-285.073	-88.5941			Q1-Ca	-22.2	73.3848	-0.302515	0.768458	-185.712	141.312
	Q1-No drought	0	0							Q1-Control	0	0
Mg
	Analysis of variance (Y1):									Analysis of variance (Y1):
	Source	DF	Sum of squares	Mean squares	F	Pr > F				Source	DF	Sum of squares	Mean squares	F	Pr > F
	Model	1	111458	111458	14.1446	0.00371649				Model	1	3263.7	3263.7	0.174536	0.68494
	Error	10	78798.9	7879.89						Error	10	186993	18699.3
	Corrected Total	11	190257							Corrected Total	11	190257
	Computed against model Y=Mean(Y)									Computed against model Y=Mean(Y)
	Model parameters (Y1):									Model parameters (Y1):
	Source	Value	Standard error	t	Pr > |t|	Lower bound (95%)	Upper bound (95%)			Source	Value	Standard error	t	Pr > |t|	Lower bound (95%)	Upper bound (95%)
	Intercept	421.483	36.2397	11.6304	< 0.0001	340.736	502.23			Intercept	501.367	55.8261	8.98087	< 0.0001	376.978	625.755
	Q1-Ca	192.75	51.2507	3.76093	0.00371649	78.5564	306.944			Q1-Drought	32.9833	78.95	0.417775	0.68494	-142.928	208.895
	Q1-Control	0	0							Q1-No drought	0	0
Ca
	Analysis of variance (Y1):									Analysis of variance (Y1):
	Source	DF	Sum of squares	Mean squares	F	Pr > F				Source	DF	Sum of squares	Mean squares	F	Pr > F
	Model	1	59277	59277	15.839	0.00260171				Model	1	8954.4	8954.4	1.02048	0.336224
	Error	10	37424.7	3742.47						Error	10	87747.3	8774.73
	Corrected Total	11	96701.7							Corrected Total	11	96701.7
	Computed against model Y=Mean(Y)									Computed against model Y=Mean(Y)
	Model parameters (Y1):									Model parameters (Y1):
	Source	Value	Standard error	t	Pr > |t|	Lower bound (95%)	Upper bound (95%)			Source	Value	Standard error	t	Pr > |t|	Lower bound (95%)	Upper bound (95%)
	Intercept	185.367	24.9749	7.42212	< 0.0001	129.719	241.014			Intercept	228.333	38.2421	5.97074	0.000137374	143.125	313.542
	Q1-Ca	140.567	35.3198	3.97982	0.00260171	61.8692	219.264			Q1-Drought	54.6333	54.0824	1.01019	0.336224	-65.8698	175.137
	Q1-Control	0	0							Q1-No drought	0	0
Amino acids
	Analysis of variance (Y1):
	Source	DF	Sum of squares	Mean squares	F	Pr > F
	Model	1	3.98619	3.98619	8.28765	0.00542126
	Error	64	30.7827	0.480979
	Corrected Total	65	34.7689
	Computed against model Y=Mean(Y)
	Model parameters (Y1):
	Source	Value	Standard error	t	Pr > |t|	Lower bound (95%)	Upper bound (95%)
	Intercept	0.707576	0.120728	5.86093	< 0.0001	0.466395	0.948757
	Q1-Ca	0.491515	0.170734	2.87883	0.00542126	0.150434	0.832596
	Q1-Control	0	0
Malic acid
	Analysis of variance (Y1):									Analysis of variance (Y1):
	Source	DF	Sum of squares	Mean squares	F	Pr > F				Source	DF	Sum of squares	Mean squares	F	Pr > F
	Model	1	3.34507	3.34507	24.8396	0.00757616				Model	1	15.008	15.008	9.65437	0.0111145
	Error	4	0.538667	0.134667						Error	10	15.5453	1.55453
	Corrected Total	5	3.88373							Corrected Total	11	30.5534
	Computed against model Y=Mean(Y)									Computed against model Y=Mean(Y)
										Model parameters (Y1):
	Model parameters (Y1):
										Source	Value	Standard error	t	Pr > |t|	Lower bound (95%)	Upper bound (95%)
	Source	Value	Standard error	t	Pr > |t|	Lower bound (95%)	Upper bound (95%)			Intercept	5.56	0.509008	10.9232	< 0.0001	4.42586	6.69414
	Intercept	4.07	0.21187	19.2099	< 0.0001	3.48175	4.65825			Q1-Drought	-2.23667	0.719846	-3.10715	0.0111145	-3.84058	-0.632751
	Q1- Control	-1.49333	0.299629	-4.98393	0.00757616	-2.32524	-0.661429			Q1-No drought	0	0
	Q1-Са	0	0
Tartaric acid
	Analysis of variance (Y1):									Analysis of variance (Y1):
	Source	DF	Sum of squares	Mean squares	F	Pr > F				Source	DF	Sum of squares	Mean squares	F	Pr > F
	Model	1	0.015	0.015	7.2	0.0550406				Model	1	0.0027	0.0027	1.09459	0.320085
	Error	4	0.00833333	0.00208333						Error	10	0.0246667	0.00246667
	Corrected Total	5	0.0233333							Corrected Total	11	0.0273667
	Computed against model Y=Mean(Y)									Computed against model Y=Mean(Y)
	Model parameters (Y1):									Model parameters (Y1):
	Source	Value	Standard error	t	Pr > |t|	Lower bound (95%)	Upper bound (95%)			Source	Value	Standard error	t	Pr > |t|	Lower bound (95%)	Upper bound (95%)
	Intercept	0.156667	0.0263523	5.94508	0.00401551	0.0835009	0.229832			Intercept	0.176667	0.0202759	8.71315	< 0.0001	0.131489	0.221844
	Q1- Control	0.1	0.0372678	2.68328	0.0550406	-0.003472	0.203472			Q1-Drought	0.03	0.0286744	1.04623	0.320085	-0.0338906	0.0938906
	Q1-Са	0	0							Q1-No drought	0	0
Succinic acid
	Analysis of variance (Y1):
	Source	DF	Sum of squares	Mean squares	F	Pr > F				Source	DF	Sum of squares	Mean squares	F	Pr > F
	Model	1	0.123267	0.123267	264.143	< 0.0001				Model	1	0.185008	0.185008	8.90248	0.0137206
	Error	4	0.00186667	0.000466667						Error	10	0.207817	0.0207817
	Corrected Total	5	0.125133							Corrected Total	11	0.392825
	Computed against model Y=Mean(Y)									Computed against model Y=Mean(Y)
	Model parameters (Y1):									Model parameters (Y1):
	Source	Value	Standard error	t	Pr > |t|	Lower bound (95%)	Upper bound (95%)			Source	Value	Standard error	t	Pr > |t|	Lower bound (95%)	Upper bound (95%)
	Intercept	0.316667	0.0124722	25.3898	< 0.0001	0.282038	0.351295			Intercept	0.421667	0.0588525	7.16481	< 0.0001	0.290535	0.552798
	Q1- Control	-0.286667	0.0176383	-16.2525	< 0.0001	-0.335639	-0.237695			Q1-Drought	-0.248333	0.0832299	-2.9837	0.0137206	-0.433781	-0.0628855
	Q1-Са	0	0							Q1-No drought	0	0
Acetic acid
	Analysis of variance (Y1):
	Source	DF	Sum of squares	Mean squares	F	Pr > F				Source	DF	Sum of squares	Mean squares	F	Pr > F
	Model	1	0.190817	0.190817	150.645	0.000253084				Model	1	0.6627	0.6627	26.9866	0.00040429
	Error	4	0.00506667	0.00126667						Error	10	0.245567	0.0245567
	Corrected Total	5	0.195883							Corrected Total	11	0.908267
	Computed against model Y=Mean(Y)									Computed against model Y=Mean(Y)
	Model parameters (Y1):									Model parameters (Y1):
	Source	Value	Standard error	t	Pr > |t|	Lower bound (95%)	Upper bound (95%)			Source	Value	Standard error	t	Pr > |t|	Lower bound (95%)	Upper bound (95%)
	Intercept	0.616667	0.020548	30.011	< 0.0001	0.559616	0.673717			Intercept	0.908333	0.0639748	14.1983	< 0.0001	0.765789	1.05088
	Q1- Control	-0.356667	0.0290593	-12.2737	0.000253084	-0.437348	-0.275985			Q1-Drought	-0.47	0.0904741	-5.19486	0.00040429	-0.671589	-0.268411
	Q1-Са	0	0							Q1-No drought	0	0
Citric acid
	Analysis of variance (Y1):
	Source	DF	Sum of squares	Mean squares	F	Pr > F				Source	DF	Sum of squares	Mean squares	F	Pr > F
	Model	1	2.4576	2.4576	47.7204	0.00230347				Model	1	12.2614	12.2614	37.7102	0.00010963
	Error	4	0.206	0.0515						Error	10	3.25148	0.325148
	Corrected Total	5	2.6636							Corrected Total	11	15.5129
	Computed against model Y=Mean(Y)									Computed against model Y=Mean(Y)
	Model parameters (Y1):									Model parameters (Y1):
	Source	Value	Standard error	t	Pr > |t|	Lower bound (95%)	Upper bound (95%)			Source	Value	Standard error	t	Pr > |t|	Lower bound (95%)	Upper bound (95%)
	Intercept	2.62	0.131022	19.9967	< 0.0001	2.25623	2.98377			Intercept	4.00167	0.23279	17.19	< 0.0001	3.48298	4.52036
	Q1- Control	-1.28	0.185293	-6.90799	0.00230347	-1.79445	-0.765545			Q1-Drought	-2.02167	0.329215	-6.14086	0.00010963	-2.7552	-1.28813
	Q1-Са	0	0							Q1-No drought	0	0
